# Supplementary material for: The interaction between vaginal microbiota, cervical length, and vaginal progesterone treatment for preterm birth risk
Source: Microbiome. 2017 Jan 19;5:6. doi: 10.1186/s40168-016-0223-9 (PMC5244550; doi:10.1186/s40168-016-0223-9)
Supplement: Additional file 4: — Patient metadata for cross-sectional cohort. [file 40168_2016_223_MOESM4_ESM.xlsx]

## Sheet: Final data prog study
Patient ID	Age	BMI	Short CL <25mm	Ethnicity	Intervention	Preterm birth outcome	CST
1	31	20	y	Asian	cerclage	>34 weeks	V
2	33	25	n	Black	cerclage	>34 weeks	IV
3	35	25	n	Asian	cerclage	>34 weeks	III
4	31	23	n	Caucasian	cerclage	>34 weeks	I
5	32	25	n	Caucasian	cerclage	>34 weeks	III
6	28	26	n	Asian	cerclage	>34 weeks	III
8	32	21	n	Caucasian	cerclage	>34 weeks	II
12	22	19	n	Caucasian	cerclage	>34 weeks	II
16	40	26	n	Caucasian	cerclage	>34 weeks	I
18	29	21	n	Caucasian	cerclage	>34 weeks	III
23	27	26	n	Caucasian	cerclage	>34 weeks	I
27	30	19	n	Caucasian	cerclage	>34 weeks	III
31	40	24	n	Caucasian	cerclage	>34 weeks	I
35	30	27	n	Caucasian	cerclage	>34 weeks	I
40	31	24	n	Asian	cerclage	>34 weeks	III
44	30	23	n	Asian	cerclage	>34 weeks	III
47	23	23	n	Caucasian	cerclage	>34 weeks	III
50	34	24	n	Caucasian	cerclage	>34 weeks	I
54	31	22	n	Caucasian	cerclage	>34 weeks	I
59	30	20	n	Caucasian	cerclage	>34 weeks	V
64	30	23	n	Caucasian	cerclage	>34 weeks	II
71	27	21	n	Caucasian	cerclage	>34 weeks	III
79	27	27	n	Caucasian	cerclage	>34 weeks	I
84	33	34	n	Caucasian	cerclage	>34 weeks	III
91	35	20	n	Caucasian	no intervention	>34 weeks	III
95	26	23	n	Caucasian	no intervention	>34 weeks	I
100	35	19	n	Asian	no intervention	>34 weeks	I
105	25	24	n	Caucasian	no intervention	>34 weeks	I
109	37	21	n	Caucasian	no intervention	>34 weeks	I
114	38	20	n	Caucasian	no intervention	>34 weeks	III
119	42	23	n	Caucasian	no intervention	>34 weeks	III
122	34	21	n	Asian	no intervention	<34weeks	III
123	25	21	n	Caucasian	no intervention	<34weeks	III
127	36	23	n	Caucasian	no intervention	>34 weeks	V
131	35	24	n	Caucasian	no intervention	>34 weeks	I
135	39	25	n	Caucasian	no intervention	>34 weeks	I
139	32	22	n	Caucasian	no intervention	>34 weeks	V
144	36	30	n	Caucasian	no intervention	>34 weeks	I
148	34	20	n	Caucasian	no intervention	>34 weeks	I
152	32	35	n	Black	no intervention	>34 weeks	V
158	33	22	n	Caucasian	no intervention	>34 weeks	V
163	28	18.4	n	Caucasian	no intervention	>34 weeks	II
167	34	22	n	Asian	no intervention	>34 weeks	III
175	35	22	n	Caucasian	no intervention	>34 weeks	IV
179	26	28	n	Caucasian	no intervention	>34 weeks	III
184	35	23	n	Black	no intervention	>34 weeks	V
188	33	24	n	Caucasian	no intervention	>34 weeks	I
192	31	24	n	Black	no intervention	<34weeks	III
193	29	24	n	Black	no intervention	<34weeks	III
195	39	35	n	Caucasian	no intervention	<34weeks	III
199	37	26	n	Caucasian	no intervention	>34 weeks	III
200	39	28	n	Black	no intervention	>34 weeks	III
205	36	21	n	Caucasian	no intervention	>34 weeks	IV
211	31	19	n	Caucasian	no intervention	>34 weeks	I
214	31	25	n	Black	no intervention	>34 weeks	IV
218	33	20	n	Asian	no intervention	<34weeks	V
223	34	27	n	Caucasian	no intervention	>34 weeks	II
227	40	18	n	Black	no intervention	>34 weeks	III
232	32	18	n	Black	no intervention	>34 weeks	III
236	39	24	n	Black	no intervention	>34 weeks	III
242	30	25	n	Asian	no intervention	>34 weeks	III
247	34	21	n	Asian	no intervention	>34 weeks	I
250	31	21	n	Caucasian	no intervention	>34 weeks	I
255	34	34	n	Caucasian	no intervention	>34 weeks	I
259	40	20	n	Caucasian	no intervention	<34weeks	III
261	32	20	n	Asian	no intervention	>34 weeks	I
266	39	26	n	Caucasian	no intervention	>34 weeks	I
270	39	24	n	Asian	no intervention	>34 weeks	III
275	30	28	n	Asian	no intervention	<34weeks	III
279	34	24	n	Black	no intervention	>34 weeks	III
283	32	29	n	Caucasian	no intervention	>34 weeks	III
288	36	23	n	Caucasian	no intervention	>34 weeks	I
293	36	19	n	Caucasian	no intervention	<34weeks	I
298	38	29	n	Asian	no intervention	>34 weeks	I
303	32	20	n	Caucasian	no intervention	>34 weeks	IV
307	30	25	n	Caucasian	no intervention	>34 weeks	III
314	30	22	n	Caucasian	no intervention	>34 weeks	I
318	34	22	n	Caucasian	no intervention	>34 weeks	III
323	38	25	n	Caucasian	no intervention	>34 weeks	I
327	37	24	n	Black	no intervention	>34 weeks	III
332	35	23	n	Caucasian	no intervention	>34 weeks	I
337	21	21	n	Asian	no intervention	>34 weeks	III
342	32	21	n	Caucasian	no intervention	>34 weeks	III
345	33	30	n	Asian	no intervention	>34 weeks	I
350	22	24	n	Asian	cerclage	>34 weeks	II
355	32	21	n	Asian	cerclage	>34 weeks	III
358	35	23	n	Asian	cerclage	>34 weeks	II
363	34	31	n	Caucasian	cerclage	>34 weeks	III
366	30	36	n	Black	cerclage	>34 weeks	II
371	29	24	y	Caucasian	cerclage	>34 weeks	III
376	32	30	n	Asian	cerclage	>34 weeks	V
381	34	27	y	Caucasian	cerclage	>34 weeks	I
388	23	21	n	Caucasian	cerclage	>34 weeks	I
393	26	33	n	Black	cerclage	>34 weeks	I
397	39	22	n	Asian	cerclage	>34 weeks	IV
404	39	31	n	Caucasian	cerclage	>34 weeks	I
409	32	27	n	Caucasian	cerclage	>34 weeks	III
410	36	27	y	Caucasian	cerclage	>34 weeks	II
415	34	27	n	Black	cerclage	<34weeks	IV
418	32	48	y	Black	cerclage	>34 weeks	III
421	23	22	n	Caucasian	cerclage	>34 weeks	I
424	29	24	n	Caucasian	cerclage	>34 weeks	V
427	32	22	y	Black	cerclage	>34 weeks	I
430	36	22	y	Caucasian	cerclage	>34 weeks	I
432	40	24	y	Asian	cerclage	>34 weeks	II
435	33	29	n	Caucasian	cerclage	>34 weeks	II
438	32	27	y	Caucasian	cerclage	>34 weeks	I
441	32	35	n	Black	cerclage	>34 weeks	III
444	36	20	y	Caucasian	cerclage	>34 weeks	I
447	36	26	y	Black	cerclage	>34 weeks	III
449	36	23	y	Caucasian	cerclage	>34 weeks	II
451	28	24	n	Caucasian	cerclage	>34 weeks	I
452	30	24	n	Caucasian	cerclage	>34 weeks	I
455	25	22	n	Black	cerclage	>34 weeks	III
458	35	23	n	Caucasian	cerclage	>34 weeks	V
461	31	40	n	Caucasian	cerclage	>34 weeks	I
463	34	24	n	Black	cerclage	>34 weeks	I
466	32	27	n	Black	cerclage	>34 weeks	IV
469	30	25	n	Caucasian	cerclage	>34 weeks	I
471	33	19	y	Caucasian	cerclage	>34 weeks	I
474	36	22	n	Black	cerclage	>34 weeks	III
477	35	27	n	Caucasian	cerclage	>34 weeks	I
480	27	19	n	Caucasian	cerclage	>34 weeks	I
483	25	23	n	Caucasian	cerclage	>34 weeks	IV
486	38	24	y	Caucasian	cerclage	>34 weeks	I
489	34	26	n	Caucasian	cerclage	>34 weeks	I
492	21	22	n	Caucasian	cerclage	>34 weeks	I
494	24	21	n	Caucasian	cerclage	>34 weeks	II
496	39	24	n	Caucasian	no intervention	>34 weeks	III
499	31	19	n	Caucasian	no intervention	>34 weeks	I
501	30	32	n	Caucasian	Progesterone	>34 weeks	V
504	31	23.5	n	Black	Progesterone	<34weeks	III
506	37	29	n	Caucasian	Progesterone	<34weeks	III
507	36	29	n	Caucasian	no intervention	<34weeks	III
510	36	28	n	Black	no intervention	>34 weeks	IV
514	32	24	n	Asian	no intervention	>34 weeks	I
518	42	28	n	Asian	no intervention	<34weeks	III
521	35	25	n	Caucasian	no intervention	<34weeks	II
524	32	20	n	Caucasian	no intervention	<34weeks	I
529	28	33	n	Black	no intervention	>34 weeks	I
531	42	28	n	Caucasian	no intervention	<34weeks	III
535	32	26	n	Caucasian	Progesterone	>34 weeks	I
539	33	26	n	Black	Progesterone	<34weeks	V
544	38	23	n	Caucasian	Progesterone	>34 weeks	V
548	29	25	n	Black	Progesterone	>34 weeks	III
550	37	22	n	Caucasian	Progesterone	>34 weeks	I
554	32	25	n	Black	Progesterone	>34 weeks	I
557	40	27	n	Caucasian	Progesterone	>34 weeks	I
565	39	21	n	Caucasian	Progesterone	>34 weeks	II
574	30	22	n	Caucasian	Progesterone	>34 weeks	I
578	28	23	n	Caucasian	Progesterone	>34 weeks	III
583	36	24	n	Black	Progesterone	>34 weeks	I
588	30	27	n	Asian	Progesterone	>34 weeks	III
592	40	25	n	Caucasian	Progesterone	>34 weeks	I
595	32	27	n	Caucasian	Progesterone	>34 weeks	I
600	39	24	y	Asian	Progesterone	>34 weeks	I
604	26	23	n	Caucasian	Progesterone	>34 weeks	IV
607	34	22	n	Caucasian	Progesterone	>34 weeks	I
612	42	29	y	Caucasian	cerclage	>34 weeks	I
616	29	26	n	Caucasian	cerclage	>34 weeks	II
619	31	39.5	n	Caucasian	cerclage	>34 weeks	II
