# Supplementary material for: The interaction between vaginal microbiota, cervical length, and vaginal progesterone treatment for preterm birth risk
Source: Microbiome. 2017 Jan 19;5:6. doi: 10.1186/s40168-016-0223-9 (PMC5244550; doi:10.1186/s40168-016-0223-9)
Supplement: Additional file 6: — Patient metadata for longitudinal cohort (progesterone treatment). [file 40168_2016_223_MOESM6_ESM.xlsx]

## Sheet: Final longitudinal data
Swab ID	Patient ID	Timepoint (Gestation age, weeks)	Cohort	Sequence code	Ethnicity	Age	BMI	PTB categorized	CST
C1_18	C1	18	Control	008	Caucasian	39	21	>37 weeks	IV
C1_22	C1	22	Control	009	Caucasian	39	21	>37 weeks	III
C1_28	C1	28	Control	010	Caucasian	39	21	>37 weeks	III
C10_18	C10	18	Control	054	Caucasian	40	22	>37 weeks	I
C10_22	C10	22	Control	055	Caucasian	40	22	>37 weeks	I
C10_28	C10	28	Control	056	Caucasian	40	22	>37 weeks	I
C10_34	C10	34	Control	057	Caucasian	40	22	>37 weeks	IV
C11_18	C11	18	Control	058	Caucasian	34	20	>37 weeks	V
C11_22	C11	22	Control	060	Caucasian	34	20	>37 weeks	V
C11_28	C11	28	Control	061	Caucasian	34	20	>37 weeks	V
C11_34	C11	34	Control	062	Caucasian	34	20	>37 weeks	I
C12_18	C12	18	Control	064	Caucasian	36	23	>37 weeks	II
C12_22	C12	22	Control	065	Caucasian	36	23	>37 weeks	II
C12_28	C12	28	Control	066	Caucasian	36	23	>37 weeks	III
C13_18	C13	18	Control	067	Caucasian	33	29	>37 weeks	III
C13_22	C13	22	Control	068	Caucasian	33	29	>37 weeks	III
C13_28	C13	28	Control	069	Caucasian	33	29	>37 weeks	III
C13_34	C13	34	Control	070	Caucasian	33	29	>37 weeks	III
C14_18	C14	18	Control	071	Caucasian	34	21	>37 weeks	III
C14_22	C14	22	Control	072	Caucasian	34	21	>37 weeks	III
C14_28	C14	28	Control	073	Caucasian	34	21	>37 weeks	III
C14_34	C14	34	Control	074	Caucasian	34	21	>37 weeks	III
C15_18	C15	18	Control	078	Caucasian	30	27	>37 weeks	I
C15_22	C15	22	Control	080	Caucasian	30	27	>37 weeks	I
C15_28	C15	28	Control	081	Caucasian	30	27	>37 weeks	I
C15_34	C15	34	Control	082	Caucasian	30	27	>37 weeks	I
C16_18	C16	18	Control	083	Caucasian	36	34	>37 weeks	III
C16_22	C16	22	Control	084	Caucasian	36	34	>37 weeks	III
C16_28	C16	28	Control	085	Caucasian	36	34	>37 weeks	I
C16_34	C16	34	Control	086	Caucasian	36	34	>37 weeks	I
C17_18	C17	18	Control	457	Caucasian	25	23	>37 weeks	V
C17_22	C17	22	Control	087	Black	25	32	>37 weeks	III
C17_28	C17	28	Control	088	Black	25	32	>37 weeks	III
C17_34	C17	34	Control	089	Black	25	32	>37 weeks	III
C18_18	C18	18	Control	090	Caucasian	32	20	>37 weeks	III
C18_22	C18	22	Control	092	Caucasian	32	20	>37 weeks	I
C18_28	C18	28	Control	093	Caucasian	32	20	>37 weeks	III
C19_18	C19	18	Control	094	Caucasian	33	23	>37 weeks	I
C19_22	C19	22	Control	096	Caucasian	33	23	>37 weeks	I
C19_28	C19	28	Control	097	Caucasian	33	23	>37 weeks	I
C19_34	C19	34	Control	098	Caucasian	33	23	>37 weeks	I
C2_18	C2	18	Control	011	Caucasian	25	19	>37 weeks	II
C2_22	C2	22	Control	013	Caucasian	25	19	>37 weeks	II
C2_28	C2	28	Control	014	Caucasian	25	19	>37 weeks	II
C2_34	C2	34	Control	015	Caucasian	25	19	>37 weeks	II
C20_18	C20	18	Control	099	Asian	39	19	>37 weeks	I
C20_22	C20	22	Control	101	Asian	39	19	>37 weeks	I
C20_28	C20	28	Control	102	Asian	39	19	>37 weeks	I
C20_34	C20	34	Control	103	Asian	39	19	>37 weeks	I
C21_18	C21	18	Control	104	Caucasian	21	24	>37 weeks	I
C21_22	C21	22	Control	106	Caucasian	21	24	>37 weeks	I
C21_28	C21	28	Control	107	Caucasian	21	24	>37 weeks	I
C21_34	C21	34	Control	108	Caucasian	21	24	>37 weeks	I
C22_18	C22	18	Control	109	Caucasian	33	21	>37 weeks	I
C22_22	C22	22	Control	110	Caucasian	33	21	>37 weeks	I
C22_28	C22	28	Control	111	Caucasian	33	21	>37 weeks	I
C22_34	C22	34	Control	112	Caucasian	33	21	>37 weeks	I
C23_18	C23	18	Control	130	Caucasian	22	24	>37 weeks	I
C23_22	C23	22	Control	132	Caucasian	22	24	>37 weeks	I
C23_28	C23	28	Control	133	Caucasian	22	24	>37 weeks	I
C23_34	C23	34	Control	134	Caucasian	22	24	>37 weeks	I
C24_18	C24	18	Control	135	Caucasian	27	25	>37 weeks	I
C24_22	C24	22	Control	136	Caucasian	27	25	>37 weeks	I
C24_34	C24	34	Control	137	Caucasian	27	25	>37 weeks	I
C25_18	C25	18	Control	143	Caucasian	35	30	34-37 weeks	III
C25_22	C25	22	Control	145	Caucasian	35	30	34-37 weeks	I
C25_28	C25	28	Control	146	Caucasian	35	30	34-37 weeks	I
C25_34	C25	34	Control	147	Caucasian	35	30	34-37 weeks	I
C26_18	C26	18	Control	158	Caucasian	30	22	>37 weeks	V
C26_22	C26	22	Control	159	Caucasian	30	22	>37 weeks	V
C26_28	C26	28	Control	160	Caucasian	30	22	>37 weeks	V
C26_34	C26	34	Control	161	Caucasian	30	22	>37 weeks	V
C27_18	C27	18	Control	418	Black	32	48	>37 weeks	III
C27_22	C27	22	Control	419	Black	32	48	>37 weeks	III
C28_18	C28	18	Control	432	Middle eastern	31	24	>37 weeks	II
C28_22	C28	22	Control	433	Middle eastern	31	24	>37 weeks	II
C29_18	C29	18	Control	434	Caucasian	40	29	>37 weeks	II
C29_22	C29	22	Control	436	Caucasian	40	29	>37 weeks	II
C29_28	C29	28	Control	435	Caucasian	40	29	>37 weeks	II
C3_18	C3	18	Control	017	Caucasian	30	21	>37 weeks	III
C3_22	C3	22	Control	019	Caucasian	30	21	>37 weeks	III
C3_28	C3	28	Control	020	Caucasian	30	21	>37 weeks	III
C3_34	C3	34	Control	021	Caucasian	30	21	>37 weeks	III
C30_18	C30	18	Control	440	Black	36	35	>37 weeks	III
C30_22	C30	22	Control	442	Black	36	35	>37 weeks	IV
C30_28	C30	28	Control	441	Black	36	35	>37 weeks	III
C31_18	C31	18	Control	465	Black	32	27	>37 weeks	IV
C31_22	C31	22	Control	467	Black	32	27	>37 weeks	IV
C31_28	C31	28	Control	466	Black	32	27	>37 weeks	IV
C32_18	C32	18	Control	491	Caucasian	39	22	>37 weeks	III
C32_22	C32	22	Control	493	Caucasian	39	22	>37 weeks	I
C32_28	C32	28	Control	492	Caucasian	39	22	>37 weeks	I
C33_18	C33	18	Control	494	Caucasian	40	21	>37 weeks	II
C33_22	C33	22	Control	495	Caucasian	40	21	>37 weeks	II
C34_18	C34	18	Control	498	Caucasian	40	19	>37 weeks	I
C34_22	C34	22	Control	500	Caucasian	40	19	>37 weeks	I
C34_28	C34	28	Control	499	Caucasian	40	19	>37 weeks	I
C35_18	C35	18	Control	503	Black	32	23.5	<34 weeks	III
C35_22	C35	22	Control	505	Black	32	23.5	<34 weeks	III
C36_18	C36	18	Control	557	Caucasian	36	27	>37 weeks	I
C36_22	C36	22	Control	558	Caucasian	36	27	>37 weeks	I
C36_28	C36	28	Control	559	Caucasian	36	27	>37 weeks	I
C36_34	C36	34	Control	560	Caucasian	36	27	>37 weeks	I
C37_18	C37	18	Control	582	Black	25	24	>37 weeks	I
C37_22	C37	22	Control	584	Black	25	24	>37 weeks	I
C37_28	C37	28	Control	585	Black	25	24	>37 weeks	I
C37_34	C37	34	Control	586	Black	25	24	>37 weeks	III
C38_18	C38	18	Control	587	Middle eastern	32	27	>37 weeks	III
C38_22	C38	22	Control	589	Middle eastern	32	27	>37 weeks	III
C38_28	C38	28	Control	590	Middle eastern	32	27	>37 weeks	III
C38_34	C38	34	Control	591	Middle eastern	32	27	>37 weeks	III
C39_18	C39	18	Control	596	Caucasian	36	27	>37 weeks	I
C39_28	C39	28	Control	597	Caucasian	36	27	>37 weeks	I
C39_34	C39	34	Control	598	Caucasian	36	27	>37 weeks	I
C4_18	C4	18	Control	023	Caucasian	25	26	>37 weeks	I
C4_22	C4	22	Control	024	Caucasian	25	26	>37 weeks	I
C4_28	C4	28	Control	025	Caucasian	25	26	>37 weeks	I
C4_34	C4	34	Control	026	Caucasian	25	26	>37 weeks	I
C40_18	C40	18	Control	550	Caucasian	39	22	>37 weeks	I
C40_22	C40	22	Control	551	Caucasian	39	22	>37 weeks	I
C40_28	C40	28	Control	552	Caucasian	39	22	>37 weeks	I
C40_34	C40	34	Control	553	Caucasian	39	22	>37 weeks	I
C41_18	C41	18	Control	554	Black	21	25	>37 weeks	I
C41_28	C41	28	Control	555	Black	21	25	>37 weeks	I
C41_34	C41	34	Control	556	Black	21	25	>37 weeks	I
C42_18	C42	18	Control	612	Caucasian	40	29	>37 weeks	I
C42_22	C42	22	Control	613	Caucasian	40	29	>37 weeks	I
C42_28	C42	28	Control	614	Caucasian	40	29	>37 weeks	I
C42_34	C42	34	Control	615	Caucasian	40	29	>37 weeks	I
C5_18	C5	18	Control	027	Caucasian	31	19	>37 weeks	V
C5_22	C5	22	Control	028	Caucasian	31	19	>37 weeks	V
C5_28	C5	28	Control	029	Caucasian	31	19	>37 weeks	V
C6_18	C6	18	Control	030	Caucasian	29	24	>37 weeks	I
C6_22	C6	22	Control	032	Caucasian	29	24	>37 weeks	I
C6_28	C6	28	Control	033	Caucasian	29	24	>37 weeks	I
C6_34	C6	34	Control	034	Caucasian	29	24	>37 weeks	I
C7_18	C7	18	Control	040	Middle eastern	26	24	>37 weeks	III
C7_22	C7	22	Control	041	Middle eastern	26	24	>37 weeks	I
C7_28	C7	28	Control	042	Middle eastern	26	24	>37 weeks	I
C7_34	C7	34	Control	043	Middle eastern	26	24	>37 weeks	I
C8_18	C8	18	Control	046	Caucasian	30	23	>37 weeks	III
C8_28	C8	28	Control	048	Caucasian	30	23	>37 weeks	III
C8_34	C8	34	Control	049	Caucasian	30	23	>37 weeks	III
C9_18	C9	18	Control	050	Caucasian	33	24	>37 weeks	I
C9_22	C9	22	Control	051	Caucasian	33	24	>37 weeks	I
C9_28	C9	28	Control	052	Caucasian	33	24	>37 weeks	I
C9_34	C9	34	Control	053	Caucasian	33	24	>37 weeks	I
PG1_18	PG1	18	Progesterone	138	Caucasian	32	22	>37 weeks	III
PG1_22	PG1	22	Progesterone	140	Caucasian	32	22	>37 weeks	III
PG1_28	PG1	28	Progesterone	141	Caucasian	32	22	>37 weeks	V
PG1_34	PG1	34	Progesterone	142	Caucasian	32	22	>37 weeks	V
PG10_18	PG10	18	Progesterone	535	Caucasian	36	26	34-37 weeks	I
PG10_22	PG10	22	Progesterone	536	Caucasian	36	26	34-37 weeks	I
PG10_28	PG10	28	Progesterone	537	Caucasian	36	26	34-37 weeks	V
PG10_34	PG10	34	Progesterone	538	Caucasian	36	26	34-37 weeks	I
PG11_18	PG11	18	Progesterone	539	Black	34	26	<34 weeks	V
PG11_22	PG11	22	Progesterone	540	Black	34	26	<34 weeks	V
PG11_28	PG11	28	Progesterone	541	Black	34	26	<34 weeks	III
PG11_34	PG11	34	Progesterone	542	Black	34	26	<34 weeks	IV
PG12_18	PG12	18	Progesterone	548	Black	31	25	34-37 weeks	III
PG12_28	PG12	28	Progesterone	549	Black	31	25	34-37 weeks	I
PG13_18	PG13	18	Progesterone	564	Caucasian	30	21	>37 weeks	II
PG13_22	PG13	22	Progesterone	566	Caucasian	30	21	>37 weeks	II
PG13_34	PG13	34	Progesterone	568	Caucasian	30	21	>37 weeks	II
PG14_18	PG14	18	Progesterone	573	Caucasian	36	22	>37 weeks	I
PG14_22	PG14	22	Progesterone	575	Caucasian	36	22	>37 weeks	I
PG14_28	PG14	28	Progesterone	576	Caucasian	36	22	>37 weeks	I
PG15_18	PG15	18	Progesterone	578	Caucasian	32	23	>37 weeks	III
PG15_22	PG15	22	Progesterone	579	Caucasian	32	23	>37 weeks	III
PG15_28	PG15	28	Progesterone	580	Caucasian	32	23	>37 weeks	III
PG15_34	PG15	34	Progesterone	581	Caucasian	32	23	>37 weeks	III
PG16_18	PG16	18	Progesterone	592	Caucasian	30	25	>37 weeks	I
PG16_28	PG16	28	Progesterone	593	Caucasian	30	25	>37 weeks	I
PG16_34	PG16	34	Progesterone	594	Caucasian	30	25	>37 weeks	I
PG17_18	PG17	18	Progesterone	604	Caucasian	27	23	>37 weeks	IV
PG17_22	PG17	22	Progesterone	605	Caucasian	27	23	>37 weeks	IV
PG17_28	PG17	28	Progesterone	606	Caucasian	27	23	>37 weeks	IV
PG18_18	PG18	18	Progesterone	195	Caucasian	35	35	<34 weeks	III
PG18_22	PG18	22	Progesterone	196	Caucasian	35	35	<34 weeks	III
PG18_28	PG18	28	Progesterone	197	Caucasian	35	35	<34 weeks	III
PG19_18	PG19	18	Progesterone	198	Caucasian	35	26	>37 weeks	III
PG19_22	PG19	22	Progesterone	199	Caucasian	35	26	>37 weeks	III
PG2_18	PG2	18	Progesterone	148	Caucasian	34	20	>37 weeks	I
PG2_22	PG2	22	Progesterone	149	Caucasian	34	20	>37 weeks	I
PG2_28	PG2	28	Progesterone	150	Caucasian	34	20	>37 weeks	I
PG2_34	PG2	34	Progesterone	151	Caucasian	34	20	>37 weeks	I
PG20_18	PG20	18	Progesterone	616	Caucasian	33	26	>37 weeks	II
PG20_22	PG20	22	Progesterone	617	Caucasian	33	26	>37 weeks	II
PG21_18	PG21	18	Progesterone	619	Caucasian	35	39.5	>37 weeks	II
PG21_22	PG21	22	Progesterone	620	Caucasian	35	39.5	>37 weeks	II
PG21_34	PG21	34	Progesterone	621	Caucasian	35	39.5	>37 weeks	II
PG22_18	PG22	18	Progesterone	599	Asian	38	24	>37 weeks	I
PG22_22	PG22	22	Progesterone	601	Asian	38	24	>37 weeks	I
PG22_28	PG22	28	Progesterone	602	Asian	38	24	>37 weeks	I
PG22_34	PG22	34	Progesterone	603	Asian	38	24	>37 weeks	I
PG23_18	PG23	18	Progesterone	607	Caucasian	31	22	>37 weeks	I
PG23_22	PG23	22	Progesterone	608	Caucasian	31	22	>37 weeks	I
PG23_28	PG23	28	Progesterone	609	Caucasian	31	22	>37 weeks	I
PG23_34	PG23	34	Progesterone	610	Caucasian	31	22	>37 weeks	I
PG24_18	PG24	18	Progesterone	167	Asian	32	22	>37 weeks	III
PG24_22	PG24	22	Progesterone	168	Asian	32	22	>37 weeks	III
PG24_28	PG24	28	Progesterone	169	Asian	32	22	>37 weeks	III
PG24_34	PG24	34	Progesterone	170	Asian	32	22	>37 weeks	III
PG25_18	PG25	18	Progesterone	183	Black	32	23	>37 weeks	V
PG25_28	PG25	28	Progesterone	185	Black	32	23	>37 weeks	I
PG25_34	PG25	34	Progesterone	186	Black	32	23	>37 weeks	I
PG3_18	PG3	18	Progesterone	162	Caucasian	22	18.4	>37 weeks	IV
PG3_22	PG3	22	Progesterone	164	Caucasian	22	18.4	>37 weeks	II
PG3_28	PG3	28	Progesterone	165	Caucasian	22	18.4	>37 weeks	II
PG3_34	PG3	34	Progesterone	166	Caucasian	22	18.4	>37 weeks	II
PG4_18	PG4	18	Progesterone	174	Caucasian	27	22	>37 weeks	IV
PG4_22	PG4	22	Progesterone	176	Caucasian	27	22	>37 weeks	IV
PG4_28	PG4	28	Progesterone	177	Caucasian	27	22	>37 weeks	IV
PG4_34	PG4	34	Progesterone	178	Caucasian	27	22	>37 weeks	IV
PG5_18	PG5	18	Progesterone	179	Caucasian	33	28	>37 weeks	III
PG5_22	PG5	22	Progesterone	180	Caucasian	33	28	>37 weeks	IV
PG5_28	PG5	28	Progesterone	181	Caucasian	33	28	>37 weeks	III
PG6_18	PG6	18	Progesterone	404	Caucasian	30	31	34-37 weeks	I
PG6_22	PG6	22	Progesterone	405	Caucasian	30	31	34-37 weeks	I
PG6_28	PG6	28	Progesterone	407	Caucasian	30	31	34-37 weeks	I
PG6_34	PG6	34	Progesterone	408	Caucasian	30	31	34-37 weeks	I
PG7_18	PG7	18	Progesterone	414	Black	23	27	<34 weeks	III
PG7_22	PG7	22	Progesterone	416	Black	23	27	<34 weeks	V
PG7_28	PG7	28	Progesterone	417	Black	23	27	<34 weeks	III
PG8_18	PG8	18	Progesterone	506	Caucasian	27	29	<34 weeks	III
PG8_22	PG8	22	Progesterone	507	Caucasian	27	29	<34 weeks	III
PG8_28	PG8	28	Progesterone	508	Caucasian	27	29	<34 weeks	III
PG8_34	PG8	34	Progesterone	509	Caucasian	27	29	<34 weeks	III
PG9_18	PG9	18	Progesterone	514	Middle eastern	34	24	34-37 weeks	I
PG9_22	PG9	22	Progesterone	515	Middle eastern	34	24	34-37 weeks	I
PG9_28	PG9	28	Progesterone	516	Middle eastern	34	24	34-37 weeks	I
PG9_34	PG9	34	Progesterone	517	Middle eastern	34	24	34-37 weeks	I
