# Supplementary material for: The interaction between vaginal microbiota, cervical length, and vaginal progesterone treatment for preterm birth risk
Source: Microbiome. 2017 Jan 19;5:6. doi: 10.1186/s40168-016-0223-9 (PMC5244550; doi:10.1186/s40168-016-0223-9)
Supplement: Additional file 8: — Linear mixed-effects model of cross-sectional data assessing the correlation between CST, gestational age at sample, maternal age, and BMI on pregnancy outcome. [file 40168_2016_223_MOESM8_ESM.xlsx]

## Sheet: Sheet1
	Additional file 8. Mixed-effects model of cross-sectional data assessing the correlation between CST, gestational age at sample, maternal age and BMI on pregnancy outcome
		F-value	P-value
	Gestation at sample	2.43011	0.121104
	Age	0.11239	0.737901
	BMI	2.50516	0.115553
	CST	2.30192	0.0474989
	CST = community state type
