# Supplementary material for: The interaction between vaginal microbiota, cervical length, and vaginal progesterone treatment for preterm birth risk
Source: Microbiome. 2017 Jan 19;5:6. doi: 10.1186/s40168-016-0223-9 (PMC5244550; doi:10.1186/s40168-016-0223-9)
Supplement: Additional file 9: — Linear mixed-effects model assessing the impact of relative species abundance at 16 weeks on subsequent gestation at birth. [file 40168_2016_223_MOESM9_ESM.xlsx]

## Sheet: Sheet1
	Additional file 9. Mixed-effects model assessing the impact of relative species abundance at 16 weeks on subsequent gestation at birth.
	Species	Mean sequence reads			F-value	P-value	False discovery Ratio
		Birth <34w	Birth >34 w	Log2 of the ratio
	Lactobacillus_crispatus	87.6667	307.902	1.81237	7.05478	0.00872671	0.0479969
	Lactobacillus_iners	439.056	183.329	-1.25997	12.4512	0.000549067	0.00603974
	Lactobacillus_gasseri	40.9444	85.3427	1.0596	0.463028	0.497221	0.607715
	Lactobacillus_jensenii	114.722	72.5315	-0.661466	0.781669	0.377992	0.607715
	Atopobium_vaginae	0	16.2168	0	0.630188	0.428492	0.607715
	Prevotella_bivia	0.777778	2.51049	1.69054	0.167885	0.682561	0.750817
	Aerococcus_christensenii	0	2.30769	0	1.333	0.25006	0.607715
	Prevotella_timonensis	0	1.66434	0	1.46799	0.227495	0.607715
	Finegoldia_magna	0.0555556	1.1049	4.31383	0.819574	0.366701	0.607715
	Lactobacillus_vaginalis	0	0.216783	0	0.541765	0.462807	0.607715
	Ureaplasma_parvum	1.16667	1.81119	0.634545	0.00785628	0.929485	0.929485
