# Supplementary material for: The interaction between vaginal microbiota, cervical length, and vaginal progesterone treatment for preterm birth risk
Source: Microbiome. 2017 Jan 19;5:6. doi: 10.1186/s40168-016-0223-9 (PMC5244550; doi:10.1186/s40168-016-0223-9)
Supplement: Additional file 10: — Distribution of CSTs as a function of ethnicity and gestation at birth in cross-sectional cohort. [file 40168_2016_223_MOESM10_ESM.xlsx]

## Sheet: Sheet1
	Additional File 10. Distribution of CSTs as a function of ethnicity and gestation at birth in cross-sectional cohort
			Community state type
			I	L. crispatus	II	L. gasseri	III	L. iners	IV	Diverse species	V	L. jensenii	TOTAL
	Ethnicity	Gestation at birth	n/N	%	n/N	%	n/N	%	n/N	%	n/N	%	N
	Caucasian	PTB < 34w	2/9	0.222222	1/9	0.111111	6/9	0.666667	0/9	0	0/9	0	9
		Birth >34w	50/95	0.526316	12/95	0.126316	20/95	0.210526	5/95	0.0526316	8/95	0.0842105	95
		TOTAL	52/104	0.5	13/104	0.125	26/104	0.25	5/104	0.0480769	8/104	0.0769231	104
		P value*	0.16		0.592		0.007		1		1
	Asian	PTB < 34w	0/4	0	0/4	0	3/4	0.75	0/4	0	1/4	0.25	4
		Birth >34w	7/23	0.304348	3/23	0.130435	10/23	0.434783	1/23	0.0434783	2/23	0.0869565	23
		TOTAL	7/27	0.259259	3/27	0.111111	13/27	0.481481	1/27	0.037037	3/27	0.111111	27
		P value*	0.545		1		0.326		1		0.395
	Black	PTB < 34w	0/5	0	0/5	0	3/5	0.6	1/5	0.2	1/5	0.2	5
		Birth >34w	6/25	0.24	1/25	0.04	12/25	0.48	4/25	0.16	2/25	0.08	25
		TOTAL	6/30	0.2	1/30	0.0333333	15/30	0.5	5/30	0.166667	3/30	0.1	30
		P value*	1		1		1		0.236		1
		TOTAL POPULATION	17/161	0.403727	17/161	0.10559	54/161	0.335404	11/161	0.068323	14/161	0.0869565	161
	P value = two tailed fisher exact test; Comparison of PTB <34 weeks v birth >34weeks group														P value = two tailed fisher exact test; Comparison of PTB <34 weeks v birth >34weeks group
	PTB= preterm birth; w= weeks; Community state type according to ward hierarchical clustering of bacterial species														PTB= preterm birth; w= weeks; Community state type according to ward hierarchical clustering of bacterial species
													30
