# Supplementary material for: The interaction between vaginal microbiota, cervical length, and vaginal progesterone treatment for preterm birth risk
Source: Microbiome. 2017 Jan 19;5:6. doi: 10.1186/s40168-016-0223-9 (PMC5244550; doi:10.1186/s40168-016-0223-9)
Supplement: Additional file 11: — Gestational age at vaginal sampling in high-risk control and progesterone groups. [file 40168_2016_223_MOESM11_ESM.xlsx]

## Sheet: Table
	Additional File 11 Gestational age at vaginal sampling in high risk control and progesterone groups
	Gestation at sampling		High risk controls			Progesterone		TOTAL samples, n=
		n	Mean ±SD	Range	n	Mean ±SD	Range
	Recruitment, 18 weeks	42	15+0 ±2.8	(12+1 - 18+2)	25	15+5 ±2.0	(12+0 - 17+6)	67
	22 weeks	40	22+2 ±1.5	(19+1 - 25+7)	22	21+3 ±1.5	(19+1 - 23+6)	62
	28 weeks	37	28+0 ±1.0	(26+1 - 30+0)	21	28+0 ±0.8	(27+0 - 30+3)	58
	34 weeks	29	34+1 ±1.0	(32+1 - 36+2)	19	33+5 ±1.0	(32+0 - 34+6)	48
	Total samples, n	148			85			234
