# Supplementary material for: The interaction between vaginal microbiota, cervical length, and vaginal progesterone treatment for preterm birth risk
Source: Microbiome. 2017 Jan 19;5:6. doi: 10.1186/s40168-016-0223-9 (PMC5244550; doi:10.1186/s40168-016-0223-9)
Supplement: Additional file 12: — Community state type classification of samples as a function of gestation at sampling: progesterone versus control groups. [file 40168_2016_223_MOESM12_ESM.xlsx]

## Sheet: Table
	Additional File 12. Community state type classification of samples as a function of gestation at sampling: progesterone (short cervix) versus control groups
	Gestation at sampling	Cohort	Community state type, species
			CST I, L. crispatus		CST II, L. gasseri		CST III, L. iners		CST IV, Diverse species		CST V, L. jensenii		TOTAL
			n/N	%	n/N	%	n/N	%	n/N	%	n/N	%	N
	<18 weeks	Control	18/42	0.428571	5/42	0.119048	14/42	0.333333	1/42	0.0238095	4/42	0.0952381	42
		Short cervix	8/25	0.32	3/25	0.12	9/25	0.36	3/25	0.12	2/25	0.08	25
		TOTAL	26/67	0.38806	8/67	0.119403	23/67	0.343284	4/67	0.0597015	6/67	0.0895522	67
		P value*	0.4		1		1		0.14		1
	22 weeks	Control	20/39	0.512821	5/39	0.128205	10/39	0.25641	2/39	0.0512821	2/39	0.0512821	39
		Progesterone	7/22	0.318182	4/22	0.181818	7/22	0.318182	2/22	0.0909091	2/22	0.0909091	22
		TOTAL	27/61	0.442623	9/61	0.147541	17/61	0.278689	4/61	0.0655738	4/61	0.0655738	61
		P value*	0.184		0.7103		0.767		0.6147		0.6147
	28 weeks	Control	21/38	0.552632	3/38	0.0789474	10/38	0.263158	1/38	0.0263158	3/38	0.0789474	38
		Progesterone	9/22	0.409091	2/22	0.0909091	7/22	0.318182	2/22	0.0909091	2/22	0.0909091	22
		TOTAL	30/60	0.5	5/60	0.0833333	17/60	0.283333	3/60	0.05	5/60	0.0833333	60
		P value*	0.422		1		0.768		0.548		1
	34 weeks	Control	19/29	0.655172	1/29	0.0344828	6/29	0.206897	1/29	0.0344828	2/29	0.0689655	29
		Progesterone	8/17	0.470588	2/17	0.117647	4/17	0.235294	2/17	0.117647	1/17	0.0588235	17
		TOTAL	27/46	0.586957	3/46	0.0652174	10/46	0.217391	3/46	0.0652174	3/46	0.0652174	46
		P value*	0.6139		0.5453		1		0.5453		1
	TOTAL POPULATION		25/234	0.470085	25/234	0.106838	67/234	0.286325	14/234	0.0598291	18/234	0.0769231	234
	P value* = two tailed fisher exact test; Comparison of control v short cervix/progesterone groups
	Community state type according to ward hierarchical clustering of bacterial species; Short cervix = CL <25mm going onto receive progesterone
