# Supplementary material for: The interaction between vaginal microbiota, cervical length, and vaginal progesterone treatment for preterm birth risk
Source: Microbiome. 2017 Jan 19;5:6. doi: 10.1186/s40168-016-0223-9 (PMC5244550; doi:10.1186/s40168-016-0223-9)
Supplement: Additional file 14: — Mixed-effects model assessing the impact of progesterone treatment on CST profile at longitudinal sampling, incorporating potential contributing confounders (gestational age at sample, maternal age, BMI, and ethnicity). [file 40168_2016_223_MOESM14_ESM.xlsx]

## Sheet: Sheet1
	Additional file 14. Mixed-effects model assessing the impact of progesterone treatment on CST profile at longitudinal sampling, incorporating potential contributing confounders (gestational age at sample, maternal age, BMI and ethnicity).
	Community state type	F-value	P-value	False discovery ratio
	CST I, L. crispatus	0.048352	0.826237	1
	CST II, L. gasseri	4.23519	0.041254	0.206271
	CST III, L. iners	1.14885	0.285388	1
	CST IV, Diverse species	0.083106	0.773495	1
	CST V, L. jensenii	0.36261	0.547887	1
