# Supplementary material for: The interaction between vaginal microbiota, cervical length, and vaginal progesterone treatment for preterm birth risk
Source: Microbiome. 2017 Jan 19;5:6. doi: 10.1186/s40168-016-0223-9 (PMC5244550; doi:10.1186/s40168-016-0223-9)
Supplement: Additional file 15: — Mixed-effects model comparing relative species abundance in control and progesterone groups. [file 40168_2016_223_MOESM15_ESM.xlsx]

## Sheet: Sheet1
	Additional file 15. Mixed-effects model comparing relative species abundance in the control and progesterone groups corrected for gestational age at sample, maternal age, BMI and ethnicity.
	Species	Mean sequence reads			F-value	P-value	False discovery Ratio
		Control group	Progesterone group	Log2 of the ratio
	Lactobacillus_crispatus	300.041	380.85	-0.344065	0.370347	0.543674	0.693639
	Lactobacillus_iners	203.872	163.817	0.315582	0.155727	0.693639	0.693639
	Lactobacillus_gasseri	70.9767	93.1667	-0.392467	2.19334	0.140518	0.693639
	Lactobacillus_jensenii	80.1977	42.75	0.907636	0.156371	0.693023	0.693639
	Atopobium_vaginae	35.7674	13.9333	1.36011	0.994618	0.320025	0.693639
	Lactobacillus_vaginalis	0.337209	0.516667	-0.615589	0.204548	0.651597	0.693639
